# Supplementary material for: Tandem Repeat DNA Provides Many Cytological Markers for Hybrid Zone Analysis in Two Subspecies of the Grasshopper Chorthippus parallelus
Source: Genes (Basel). 2023 Feb 3;14(2):397. doi: 10.3390/genes14020397 (PMC9957195; doi:10.3390/genes14020397)
Supplement: Supplementary file 1 [file genes-14-00397-s001.zip]

Archive with 1 entries (1 files):
- genes-2164885-supplementary.pdf
